# Supplementary material for: Spiroplasma as facultative bacterial symbionts of stinkbugs
Source: Front Microbiol. 2022 Oct 24;13:1044771. doi: 10.3389/fmicb.2022.1044771 (PMC9638005; doi:10.3389/fmicb.2022.1044771)
Supplement: Supplementary file 1 [file Data_Sheet_1.zip › Table S1.XLSX]

## Sheet: Sheet1
SUPPLEMENTARY TABLE S1 Stinkbug samples examined in this study and detection of Spiroplasma symbionts from the samples.
SUPERFAMILY	Collection locality [2]	Collection date	Collector [3]	Spiroplasma infection [4][5]	Spiroplasma 16S rRNA gene accessiion number [6]	Amplicon sequencing accession number [7]	Species number	Individual number	Sample number
Family
Species [1]
COREOIDEA
Alydidae
Riptortus pedestris	Chikusei, Ibaraki	Jul 2020	TF	1/1	LC685090	DRR358030	S01	1	S01-1
Coreidae
Acanthocoris sordidus	Tsukuba, Ibaraki	Oct 2020	TN	0/1			S02	1
Hygia lativentris	Machida, Tokyo	Jul 2020	TF	0/2			S03	1-2
	Toyama, Toyama	Sep 2020	RS	0/1				3
Cletus schmidti	Chikusei, Ibaraki	Jul 2020	TF	0/1			S04	1
	Toyama, Toyama	Sep 2020	RS	0/1				2
Homoeocerus unipunctatus	Toyama, Toyama	Sep 2020	RS	0/2			S05	1-2
Leptoglossus occidentalis	Tsukuba, Ibaraki	Oct 2020	TF	0/1			S06	1
Plinachtus bicoloripes	Tsukuba, Ibarki	Ocr 2020	TF	0/1			S07	1
LYGAEOIDEA
Lygaeidae
Tropidothorax cruciger	Tsukuba, Ibaraki	Aug 2020	TF	0/1			S08	1
Rhyparochromidae
Neolethaeus dallasi	Toyama, Toyama	Sep 2020	RS	0/2			S09	1-2
PYRRHOCOROIDEA
Pyrrhocoridae
Pyrrhocoris sinuaticollis	Tsukuba, Ibaraki	Oct 2020	TN	0/1		DRR358040	S10	1	S10-1
PENTATOMOIDEA
Acanthosomatidae
Acanthosoma crassicaudum	Nishitama, Tokyo	Aug 2020	BH	0/1			S11	1
Acanthosoma denticaudum	Sapporo, Hokkaido	Oct 2020	KOO	1/1	LC685095	DRR358037	S12	1	S12-1
Acanthosoma forficula	Iwaizumi, Iwate	Jul 2020	BH	1/1	LC685089	DRR358029	S13	1	S13-1
Acanthosoma labiduroides	Sapporo, Hokkaido	Oct 2020	KOO	1/1	LC685096	DRR358038	S14	1	S14-1
Acanthosoma spinicolle	Sapporo, Hokkaido	Aug 2020	KOO	3/3	LC685092, LC685093, LC685094	DRR358032, DRR358033, DRR358034	S15	1-3	S15-1,2,3
Elasmostethus humeralis	Sapporo, Hokkaido	Aug 2020	KOO	0/1		DRR358035	S16	1	S16-1
Elasmostethus nubilus	Tsukuba, Ibaraki	Aug 2020	BH	0/5			S17	1-5
Elasmucha putoni	Tsukuba, Ibaraki	Apr 2009	NK	0/5			S18	1-5
	Sapporo, Hokkaido	Aug 2020	KOO	0/3				6-8
Sastragala esakii	Tsukuba, Ibaraki	Jun 2020	BH	0/2			S19	1-2
	Nishitama, Tokyo	Aug 2020	BH	0/1				3
Sastragala scutellata	Yakushima Is., Kagoshima	Nov 2008	TF	0/1			S20	1
Cydnidae
Canthophorus niveimarginatus	Higashisonogi, Nagasaki	Jun 2006	NB	0/6			S21	1-6
Adomerus rotundus	Karatsu, Saga	Sep 2006	KI	0/6			S22	1-6
Adomerus triguttulus	Tsukuba, Ibaraki	Apr 2007	TH	2/5	LC685076, LC685077		S23	1-5	S23-1,2
	Saga, Saga	Apr 2007	KI	1/3	LC685078			6-9	S23-6
	Kobe, Hyogo	Apr 2008	TH	0/3				10-12
Adomerus variegatus	Biei, Hokkaido	May 2008	HT	0/1			S24	1	S24-1
Macroscytus japonensis	Tsukuba, Ibaraki	May 2006	TH	2/6	LC685079, LC685080		S25	1-6	S25-1,2
	Asakura, Fukuoka	Jun 2008	TH	0/1				7
Dinidoridae
Megymenum gracilicorne	Tsukuba, Ibaraki	Jun 2013	TH	0/2			S26	1-2
	Chikusei, Ibaraki	May 2013	TH	0/2				3-4
	Chikusei, Ibaraki	Jul 2020	TF	0/2				5-6
	Tochigi, Tochigi	Apr 2013	SM	0/4				7-10
	Kagoshima, Kagoshima	Jun 2013	TT	0/2				11-12
	Aso, Kumamoto	Jul 2013	TT	0/1				13
	Miyazaki, Miyazaki	Jun 2013	KO	0/2				14-15
	Kitakyushu, Fukuoka	Jun 2013	MB	0/1				16
	Fukuyama, Hiroshima	Jun 2013	AK	0/1				17
Parastrachiidae
Parastrachia japonensis	Kanzaki, Saga	Apr 2009	KI	0/2			S27	1-2
	Kurume, Fukuoka	Apr 2009	HM, MH, NB	0/2				3-4
	Omura, Nagasaki	Apr 2009	HM, MH, NB	0/2				5-6
Pentatomidae
Aelia fieberi	Naruto, Tokushima	Jul 2008	SK	0/1			S28	1
	Kikuchi, Kumamoto	Oct 2008	YK	0/1				2
	Otsu, Shiga	Jul 2008	SHK	0/1				3
	Itami, Osaka	Jul 2008	SHK	0/1				4
	Asakura, Fukuoka	Jun 2008	TH	0/1				5
	Tsukuba, Ibaraki	Jul 2008	TH	0/1				6
Agonoscelis femoralis	Miyako Is., Okinawa	Sep 2008	TH	0/1			S29	1
	Ishigaki Is., Okinawa	May 2008	TH	0/1				2
Alcimocoris japonensis	Yakushima Is., Kagoshima	Jul 2008	HT	0/1			S30	1
	Matsudo, Chiba	Sep 2008	YGB	0/1				2
	Naruto, Tokushima	Jul 2008	SK	0/1				3
	Tsukuba, Ibaraki	Oct 2008	TH	0/2				4-5
	Kunigami, Okinawa	May 2009	YGB	0/1				6
	Kyoto, Kyoto	Jul v08	SHK	0/1				7
	Kitakyushu, Fukuoka	Oct 2009	MB	0/1				8
	Ishigaki Is., Okinawa	Jun 2008	HT	0/1				9
Andrallus spinidns	Tsukuba, Ibaraki	Nov 2007	TH	0/1			S31	1
	Tsukuba, Ibaraki	Oct 2020	MAT	0/1				2
Arma custos	Biei, Hokkaido	May 2008	HT	0/1			S32	1
Axiagastus rosmarus	Miyako Is., Okinawa	Sep 2008	TH	0/1			S33	1
	Amami-Oshima Is., Kagoshima	Jun 2009	TH	0/1				2
	Iriomote Is., Okinawa	Sep 2009	TH	0/2				3-4
	Nago, Okinawa	Jun 2010	TH	0/1				5
	Ishigaki Is., Okinawa	Sep 2010	TH	0/3				6-8
Bathycoelia indica	Ishigaki Is., Okinawa	Jul 2020	MM, KOO	0/3		DRR358042	S34	1-3	S34-1
	Ishigaki Is., Okinawa	Jul 2008	TH	0/2				4-5
	Iriomote Is., Okinawa	Apr 2009	TH	0/4				6-9
Carbula abbreviata	Sapporo, Hokkaido	Jun 2008	SK	0/1			S35	1
	Iizuna, Nagano	Sep 2008	MS	0/1				2
	Kirishima, Kagoshima	Jul 2008	HT	0/1				3
	Kitakyushu, Fukuoka	Sep 2008	MB	0/1				4
	Matsumoto, Nagano	Jul 2010	TH	0/1				5
	Nakashibetsu, Hokkaido	Aug 2011	TH	0/1				6
Carbula crassiventris	Naha, Okinawa	May 2008	YGB	0/1			S36	1
	Kunigami, Okinawa	Jun 2008	TH	0/1				2
	Amami-Oshima Is., Kagoshima	Jun 2008	SHK	0/1				3
	Kumejima Is., Okinawa	Apr 2010	TH	0/1				4
	Miyako Is., Okinawa	Jul 2010	TH	0/1				5
	Okinoerbu Is., Okinawa	Jun 2011	TH	0/1				6
Carpocoris purpureipennis	Biei, Hokkaido	May 2008	HT	0/1			S37	1
	Nakashibetsu, Hokkaido	Aug 2011	TH	0/1				2
Chalazonotum ishiharai	Morioka, Iwate	Jun 2008	MS	0/1			S38	1
		Jun 2009	MS	0/2				2-3
Dinorhynchus dybowskyi	Morioka, Iwate	Jun 2008	MS	0/1			S39	1
Dolycoris baccarum	Fujioka, Gumma	Sep 2008	EH	0/1			S40	1
	Shirakawa, Fukushima	Aug 2008	YK	0/1				2
	Biei, Hokkaido	May 2008	HT	0/1				3
	Naruto, Tokushima	Jun 2008	SK	0/1				4
	Toba, Mie	Jul 2008	YGB	0/1				5
	Kitakyushu, Fukuoka	May 2009	TH	0/1				6
	Chikusei, Ibaraki	Jul 2020	TF	0/1				7
Dybowskyia reticulata	Naruto, Tokushima	Jun 2008	SK	0/1			S41	1
	Kobe, Hyogo	Jul 2008	TEK	0/1				2
	Kyoto, Kyoto	Jul 2008	SHK	0/1				3
Eocanthecona furcellata	Kunigami, Okinawa	May 2008	YGB	0/1			S42	1
	Ishigaki Is., Okinawa	Jun 2008	HT	0/1				2
Eocanthecona kyushuensis	Nichinan, Miyazaki	Oct 2008	TH	0/1			S43	1
	Amami-Oshima Is., Kagoshima	Jul 2008	HT	0/1				2
Erthesina fullo	Koshi, Kumamoto	Oct 2008	YK	0/1			S44	1
	Kitakyushu, Fukuoka	Aug 2008	MB	0/1				2
	Nagoya, Aichi	Jul 2020	TEN	0/1		DRR358028		3	S44-3
Eurydema dominulus	Saga, Saga	Apr 2008	KI	0/3			S45	1-3
	Kumejima Is., Okinawa	Apr 2008	TH	0/2				4-5
	Kitakyushu, Fukuoka	Aug 2008	MB	0/1				6
	Ishigaki Is., Okinawa	Apr 2009	TH	0/1				7
	Iriomote Is., Okinawa	Jul 2008	AT	0/1				8
	Tokunoshima Is., Kagoshima	Sep 2009	TH	1/1	LC685081			9	S45-9
	Yonaguni Is., Okinawa	Jun 2011	TH	0/1				10
Eurydema rugosa	Morioka, Iwate	Jun 2008	MS	0/1			S46	1
	Setana, Hokkaido	May 2008	KT	0/1				2
	Biei, Hokkaido	May 2008	HT	0/1				3
	Tsushima Is., Nagasaki	May 2009	TH	1/1	LC685082			4	S46-4
	Tsuchiura, Ibaraki	Jul 2020	MM	0/2				5-6
	Tsukuba, Ibaraki	Apr 2008	TH	0/1				7
	Minamiboso, Chiba	Apr 2008	TH	0/2				8-9
	Saga, Saga	Apr 2008	KI	0/3				10-12
	Kyoto, Kyoto	May 2008	CH	0/3				13-15
	Kitakyushu, Fukuoka	Aug 2008	MB	0/1				16
	Okazaki, Aichi	May 2008	YA	0/1				17
Eysarcoris annamita	Tottori, Tottori	Sep 2009	NT	0/1			S47	1
	Hanno, Saitama	Rearing strain	MM	0/1				2
	Tsukuba, Ibaraki	Rearing strain	YM	0/1				3
Eysarcoris guttigerus	Amami-Oshima Is., Kagoshima	Jun 2009	TH	0/1			S48	1
	Iriomote Is., Okinawa	Apr 2009	TH	0/1				2
	Kumejima Is., Okinawa	Apr 2010	TH	0/1				3
	Tottori, Tottori	Sep 2009	NT	0/1				4
	Yonaguni Is., Okinawa	Jun 2011	TH	0/1				5
	Chikusei, Ibaraki	Aug 2020	TF	0/1				6
	Minami-Daito Is., Okinawa	Rearing strain	YK	0/1				7
	Yonaguni Is., Okinawa	Rearing strain	YM	0/1				8
Eysarcoris lewisi	Morioka, Iwate	Jun 2009	MS	0/2			S49	1-2
	Sapporo, Hokkaido	Rearing strain	YM	0/1				3
	Nikko, Tochigi	Rearing strain	YM	0/1				4
Eysarcoris ventralis	Okayama, Okayama	May 2009	CH	1/1	LC685083		S50	1	S50-1
	Okinoerbu Is., Okinawa	Jun 2011	TH	0/1				2
	Kozagawa, Wakayama	Aug 2008	TH	1/1	LC685084			3	S50-3
	Nichinan, Miyazaki	Oct 2008	TH	1/1	LC685085			4	S50-4
	Kitakyushu, Fukuoka	Aug 2008	MB	1/1	LC685086			5	S50-5
	Naruto, Tokushima	Jul 2008	SK	1/1	LC685087			6	S50-6
	Tsukuba, Ibaraki	Aug 2020	TN	1/1	LC685091	DRR358031		7	S50-7
Glaucias subpunctatus	Kamitonda, Wakayama	Aug 2008	TH	0/1			S51	1
	Yakushima Is., Kagoshima	Nov 2008	TF	0/1				2
	Fukuejima Is., Nagasaki	Jun 2009	HH	0/1				3
	Nichinan, Miyazaki	Oct 2008	TH	0/1				4
	Tsushima Is., Nagasaki	May 2009	TH	0/1				5
	Shodoshima Is., Kagawa	May 2008	HT	0/1				6
	Koshi, Kumamoto	Oct 2008	YK	0/1				7
	Kirisima, Kagoshima	Jul 2008	HT	0/1				8
	Kitakyushu, Fukuoka	Jun 2008	MB	0/1				9
	Tanegashima Is., Kagoshima	Jul 2009	TH	0/1				10
	Ogimi, Okinawa	May 2008	YGB	0/1				11
	Ishigaki Is., Okinawa	Jul 2009	TH	0/1				12
	Ishigaki Is., Okinawa	Sep 2010	TH	0/1				13
	Iriomote Is., Okinawa	Apr 2009	TH	0/1				14
	Amami-Oshima Is., Kagoshima	Jul 2008	YGB	0/1				15
	Amakusa, Kumamoto	Jul 2009	HT	0/1				16
	Tokunoshima, Kagoshima	Sep 2009	TH	0/1				17
	Kumejima Is., Okinawa	Apr 2010	TH	0/1				18
Gonopsis affinis	Yakushima Is., Kagoshima	Jul 2008	YGB	0/1			S52	1
	Tsukuba, Ibaraki	Jun 2008	TH	1/1	LC685088			2	S52-2
	Tsushima Is., Nagasaki	May 2009	TH	0/1				3
	Ishigaki Is., Okinawa	Jul 2008	TH	0/1				4
Graphosoma rubrolineatum	Sapporo, Hokkaido	Jun 2008	SK	0/1			S53	1
	Fukuejima Is., Nagasaki	Jun 2009	HH	0/1				2
	Morioka, Iwate	Aug 2009	MS	0/1				3
	Naruto, Tokushima	Jun 2008	SK	0/2				4-5
	Nago, Okinawa	May 2009	TH	0/1				6
	Tanegashima Is., Kagoshima	Jul 2009	TH	0/1				8
	Katano, Osaka	Jul 2008	SHK	0/1				9
	Kitakyushu, Fukuoka	Jul 2009	MB	0/1				10
	Ishigaki Is., Okinawa	Jul 2008	TH	0/1				11
	Iriomote Is., Okinawa	Apr 2009	TH	0/2				12-13
	Amami-Oshima Is., Kagoshima	Jul 2008	YGB	0/1				14
	Amami-Oshima Is., Kagoshima	Jun 2009	TH	0/1				15
	Tottori, Tottori	Sep 2009	NT	0/1				16
	Kumejima Is., Okinawa	Apr 2010	TH	0/1				17
	Yonaguni Is., Okinawa	Jun 2011	TH	0/1				18
	Yakushima Is., Kagoshima	May 2010	TH	0/1				19
Halyomorpha halys	Minamitsuru, Yamanashi	Nov 2008	NK	0/1			S54	1
	Yakushima Is., Kagoshima	Jul 2008	YGB	0/1				2
	Morioka, Iwate	Jun 2008	MS	0/1				3
	Mitaka, Tokyo	May 2008	NK	0/1				4
	Machida, Tokyo	Jul 2020	TF	0/1				5
	Sapporo, Hokkaido	Aug 2020	KOO	0/2				6-7
	Sapporo, Hokkaido	Jun 2008	SK	0/1				8
	Fukuejima Is., Nagasaki	Jun 2009	HH	0/1				9
	Tottori, Tottori	Sep 2009	NT	0/1				10
	Fujioka, Gumma	Sep 2008	EH	0/1				11
	Koshi, Kumamoto	Oct 2008	YK	0/1				12
	Fukuoka, Fukuoka	May 2008	TH	0/1				13
	Kitakyushu, Fukuoka	Aug 2008	MB	0/1				14
	Kanazawa, Ishikawa	Sep 2008	TH	0/1				15
	Shodoshima Is., Kagawa	May 2008	HT	0/2				16-17
	Tanegashima Is., Kagoshima	Jul 2009	TH	0/1				18
	Amami-Oshima Is., Kagoshima	Jun 2009	TH	0/1				19
	Tsushima Is., Nagasaki	May 2009	TH	0/1				20
	Matsumoto, Nagano	Jul 2010	TH	0/1				21
	Misasa, Tottori	Rearing strain	EK	0/1				22
Hermolaus amurensis	Mitaka, Tokyo	May 2008	NK	0/1			S55	1
	Tokamachi, Niigata	May 2008	HT	0/1				2
	Tsukuba, Ibaraki	May 2008	HT	0/2				3-4
Holcostethus breviceps	Inashiki, Ibaraki	Nov 2015	KT	0/1			S56	1
Homalogonia confusa	Morioka, Iwate	Jun 2008	MS	0/1			S57	1
Homalogonia obtusa	Shodoshima Is., Kagawa	May 2008	HT	0/1			S58	1
Lelia decempunctata	Nagaoka, Niigata	May 2008	HT	0/1			S59	1
	Sapporo, Hokkaido	Jun 2008	SK	0/1				2
	Sapporo, Hokkaido	Aug 2020	KOO	0/2				3-4
Menida disjecta	Minamitsuru, Yamanashi	Nov 2008	NK	0/1			S60	1
	Biei, Hokkaido	May 2008	HT	0/1				2
	Sapporo, Hokkaido	Oct 2020	KOO	0/2				3-4
Menida musiva	Morioka, Iwate	Jun 2008	MS	0/1			S61	1
	Tokamachi, Niigata	May 2008	HT	0/1				2
Menida versicolor	Ishigaki Is., Okinawa	Jul 2008	TH	0/1			S62	1
Menida violacea	Morioka, Iwate	Jun 2008	MS	0/1			S63	1
	Tokamachi, Niigata	May 2008	HT	0/1				2
	Kochi, Kochi	Nov 2008	SK	0/1				3
Nezara antennata	Fujioka, Gumma	Sep 2008	EH	0/1			S64	1
	Tsukuba, Ibaraki	Aug 2009	NK	0/2				2-3
	Tsukuba, Ibaraki	Oct 2020	MAT	0/2				4-5
	Noda, Chiba	Sep 2008	YGB	0/1				6
	Yurihama, Tottori	Oct 2008	NT	0/1				7
	Kanazawa, Ishikawa	Sep 2008	TH	0/1				8
Nezara viridula	Yakushima Is., Kagoshima	Oct 2008	TF	0/1			S65	1
	Tokunoshima Is., Kagoshima	Sep 2009	TH	0/1				2
	Tanegashima Is., Kagoshima	Jul 2009	TH	0/1				3
	Koshi, Kumamoto	Oct 2008	YK	0/1				4
	Kitakyushu, Fukuoka	Jun 2008	MB	0/1				5
	Ishigaki Is., Okinawa	Jun 2009	TH	0/1				6
	Amami-Oshima Is., Kagoshima	Jul 2008	YGB	0/1				7
	Miyako Is., Okinawa	Jul 2010	TH	0/1				8
	Nago, Okinawa	Sep 2012	TH	0/1				9
Niphe elongata	Tsukuba, Ibaraki	Jul 2020	GO	0/2			S66	1-2
Palomena angulosa	Morioka, Iwate	Jun 2008	MS	0/1			S67	1
	Sapporo, Hokkaido	Jun 2008	SK	0/1				2
	Biei, Hokkaido	May 2008	HT	0/1				3
	Nagaoka, Niigata	May 2008	HT	0/1				4
	Kirisima, Kagoshima	Jul 2008	HT	0/1				5
	Matsumoto, Nagano	Jul 2010	TH	0/1				6
Pentatoma japonica	Morioka, Iwate	Jul 2008	MS	0/1			S68	1
	Matsumoto, Nagano	Jul 2010	TH	0/1				2
	Nakashibetsu, Hokkaido	Aug 2011	TH	0/1				3
	Tanabe, Wakayama	Aug 2020	BH	0/1				4
Pentatoma rufipes	Nakashibetsu, Hokkaido	Aug 2011	TH	0/1			S69	1
Picromerus lewisi	Morioka, Iwate	Jun 2008	MS	0/1			S70	1
	Tsukuba, Ibaraki	Sep 2006	TF	0/1				2
Piezodorus hybneri	Susami, Wakayama	Aug 2008	TH	0/1			S71	1
	Miyako Is., Okinawa	Sep 2008	TH	0/1				2
	Ishigaki Is., Okinawa	Jun 2008	TH	0/1				3
	Fujioka, Gumma	Sep 2008	EH	0/1				4
	Toba, Mie	Jul 2008	YGB	0/1				5
	Fukuejima Is., Nagasaki	Jun 2009	HH	0/1				6
	Kitakyushu, Fukuoka	Dec 2009	MB	0/1				7
	Tanegashima Is., Kagoshima	Jul 2009	TH	0/1				8
	Koshi, Kumamoto	Oct 2008	YK	0/1				9
	Amami-Oshima Is., Kagoshima	Jun 2009	TH	0/1				10
	Yomitan, Okinawa	Jun 2009	KOS	0/1				11
	Iriomote Is., Okinawa	Apr 2009	TH	0/1				12
	Tokunoshima Is., Kagoshima	Sep 2009	TH	0/1				13
Plautia sprendens	Ishigaki Is., Okinawa	Jul 2008	TH	0/5			S72	1-5
	Ishigaki Is., Okinawa	Jul 2020	KOO	0/2				6-7
	Ishigaki Is., Okinawa	Rearing strain	KOO	0/1				8
	Iriomote Is., Okinawa	Sep 2009	TH	0/1				9
Plautia stali	Tsukuba, Ibaraki	Dec 2020	MM	0/12		DRR358045, DRR358046	S73	1-12	S73-1,2
	Tsukuba, Ibaraki	Rearing strain	KOO	0/1		DRR358044		13	S73-13
	Ishigaki Is., Okinawa	Jul 2020	KOO	0/4				14-17
	Ishigaki Is., Okinawa	Rearing strain	KOO	0/1				18
	Sapporo, Hokkaido	Rearing strain	KOO	0/2				19
	Toyama, Toyama	Sep 2020	RS	0/1				20
Rhynchocoris hyumeralis	Ishigaki Is., Okinawa	Oct 2014	TH	0/1			S74	1
Rubiconia intermedia	Minamitsuru, Yamanashi	Jul 2008	YO	0/1			S75	1
Scotinophara horvathi	Kyoto, Kyoto	Jul 2020	SHK	0/1			S76	1
	Tsukuba, Ibaraki	Oct 2020	TN	0/1				2
Scotinophara lurida	Tsukuba, Ibaraki	May 2008	TH	0/1			S77	1
	Tsukuba, Ibaraki	Jul 2020	GO	0/3				2-4
	Kitakyushu, Fukuoka	Aug 2008	MB	0/1				5
	Tottori, Tottori	Sep 2009	NT	0/1				6
	Ishigaki Is., Okinawa	Sep 2011	TH	0/1				7
Scotinophara scottii	Tsukuba, Ibaraki	May 2009	TH	0/1			S78	1
	Yonaguni Is., Okinawa	Jun 2011	TH	0/1				2
Vitellus orientalis	Kunigami, Okinawa	Oct 2008	YM	0/1			S79	1
	Ishigaki Is., Okinawa	May 2008	NK	0/1				2
	Tokunoshima Is., Kagoshima	Sep 2009	TH	0/1				3
	Kumejima Is., Okinawa	Apr 2010	TH	0/1				4
Zicrona caerulea	Nishihara, Okinawa	Jun 2008	TH	0/1			S80	1
Plataspidae
Brachyplatys vahlii	Iriomote Is., Okinawa	Apr 2009	TH	0/1			S81	1
Brachyplatys subaeneus	Miyako Is., Okinawa	Sep 2008	TH	0/1			S82	1
	Ishigaki Is., Okinawa	Jul 2008	TH	0/1				2
Megacopta cribraria	Naha, Okinawa	Jun 2005	TH	0/1			S83	1
	Miyakojima Is., Okinawa	Sep 2008	TH	0/1				2
Megacopta punctatissima	Yakushima Is., Kagoshima	Nov 2008	TF	0/1			S84	1
Scutelleridae
Calliphara excellens	Kumejima Is., Okinawa	Apr 2008	TH	0/1			S85	1
	Iriomote Is., Okinawa	Apr 2009	TH	0/1				2
	Ishigaki Is., Okinawa	Jul 2008	TH	0/1				3
	Ishigaki Is., Okinawa	Jul 2009	TH	0/1				4
	Ishigaki Is., Okinawa	Jul 2020	KOO	0/5		DRR358043		5-9	S85-5
	Amami-Oshima Is., Kagoshima	Oct 2008	YGB	0/1				10
	Kunigami, Okinawa	May 2009	TH	0/1				11
	Naha, Okinawa	May 2009	TH	0/3				12-14
	Naha, Okinawa	Mar 2021	TH	0/1				15
Calliphara nobilis	Ishigaki Is., Okinawa	Oct 2014	TH	0/2			S86	1-2
Cantao ocellatus	Muroto, Kochi	Oct 2008	KAI	0/2			S87	1-2
	Amami-Oshima Is., Kagoshima	Jun 2008	YGB	0/1				3
	Tosa-Shimizu, Kochi	Nov 2008	MT	0/2				4-5
	Kumejima Is., Okinawa	Apr 2008	TH	0/2				6-7
	Onna, Okinawa	Apr 2008	MK	0/2				8-9
	Ishigaki Is., Okinawa	Jul 2008	TH	0/1				10
Eucorysses grandis	Minamiboso, Chiba	Mar 2009	TH	0/3			S88	1-3
	Yakushima Is., Kagoshima	Nov 2008	TF	0/4				4-7
Eurygaster testudinaria	Kyoto, Kyoto	Oct 2008	SHK	0/1			S89	1
	Kitakyushu, Fukuoka	Jul 2008	MB	0/2				2-3
Lampromicra miyakona	Iriomote Is., Okinawa	Apr 2009	TH	0/2			S90	1-2
	Ishigaki Is., Okinawa	Jul 2008	TH	0/4				3-6
	Ishigaki Is., Okinawa	Jul 2020	KOO	0/2				7-8
	Ishigaki Is., Okinawa	Rearing strain	KOO	0/1				9
Poecilocoris lewisi	Morioka, Iwate	Jun 2008	MS	0/1			S91	1
	Matsudo, Chiba	Sep 2008	YGB	0/1				2
	Tsukuba, Ibaraki	Aug 2020	BH, KOO	0/4				3-6
	Asago, Hyogo	Aug 2008	SHK	0/1				7
	Kyoto, Kyoto	Jun 2008	CH	0/1				8
	Kitakyushu, Fukuoka	Sep 2008	MB	0/2				9-10
Poecilocoris splendidulus	Asakura, Fukuoka	May 2008	GS	0/1			S92	1
	Shinshiro, Aichi	Oct 2017	KIS	0/1				2
	Nishitama, Tokyo	Aug 2020	BH	0/1		DRR358036		3	S92-3
Scutellera amethystina	Naha, Okinawa	Sep 2014	TH	0/3			S93	1-3
	Okinoerabu Is., Kagoshima	Jun 2011	TH	0/1				4
Solenosthedium chinense	Ishigaki Is., Okinawa	Jul 2008	YGB	0/1			S94	1
Urostylididae
Urochela luteovaria	Hiraya, Nagano	Aug 2020	TON	0/2			S95	1-2
Urochela quadrinotata	Sapporo, Hokkaido	Oct 2020	KOO	0/2		DRR358039	S96	1-2	S96-1
Urostylis westwoodi	Tsuchiura, Ibaraki	Dec 2020	TF	0/3		DRR358041	S97	1-3	S97-1
[1] Spiroplasma-positive species are underlined.
[2] All localities are in Japan.
[3] AK, Atsushi Kikuchi; AT, Akio Tanigawa; BH, Bin Hirota; CH, Chihiro Himuro; EH, Eiichi Hara; EK, Emi Kobayashi; GO, Genta Okude; GS, Gen Sakurai; HH, Hiroyuki Hirayama; HM, Hiromi Mukai; HT, Hirokazu Toju;KAI, Katsura Ito; KI, Koichi Inadomi; KIS, Kiichi Shimizu; KO, Kyosuke Okuda; KOO, Kohei Oguchi; KOS, Keiko Ohno-Shiromoto; KT, Keiichi Takahashi; MB, Mitsuo Baba; MH, Mantaro Hironaka; MK, …
[4] Number of Spiroplasma-positive individuals/total number of individuals examined.
[5] Spiroplasma-positive samples are underlined.
[6] Also see Figure 1.
[7] Also see Supplementary Table S3.
