# Supplementary material for: Spiroplasma as facultative bacterial symbionts of stinkbugs
Source: Front Microbiol. 2022 Oct 24;13:1044771. doi: 10.3389/fmicb.2022.1044771 (PMC9638005; doi:10.3389/fmicb.2022.1044771)
Supplement: Supplementary file 1 [file Data_Sheet_1.zip › Table S10.XLSX]

## Sheet: Table S10
SUPPLEMENTARY TABLE S10 Family-level amplicon sequencing data of bacterial 16S rRNA gene from Eysarcoris ventralis samples.
# [1]	Insect samples [1] [2]	Bacteria;Tenericutes;Mollicutes;Entomoplasmatales;Spiroplasmataceae [2]	Bacteria; Proteobacteria; Alphaproteobacteria; Rickettsiales; Anaplasmataceae	Bacteria; Proteobacteria; Betaproteobacteria; Burkholderiales; Burkholderiaceae	Bacteria; Proteobacteria; Gammaproteobacteria; Enterobacterales; Erwiniaceae	Bacteria; Actinobacteria; Actinobacteria_c; Micrococcales; Microbacteriaceae	Bacteria; Proteobacteria; Alphaproteobacteria; Rhizobiales; Bartonellaceae	Bacteria; Proteobacteria; Gammaproteobacteria; Enterobacterales; Enterobacteriaceae	Bacteria; Actinobacteria; Actinobacteria_c; Corynebacteriales; Corynebacteriaceae	Bacteria; Firmicutes; Bacilli; Lactobacillales; Streptococcaceae	Bacteria; Proteobacteria; Gammaproteobacteria; Chromatiales; unassigned	Bacteria; Bacteroidetes; Sphingobacteriia; Sphingobacteriales; Chitinophagaceae	Bacteria; Bacteroidetes; Bacteroidia; Bacteroidales; Porphyromonadaceae	Bacteria; Firmicutes; Bacilli; Bacillales; Staphylococcaceae	Bacteria; Proteobacteria; Alphaproteobacteria; Rhizobiales; Methylobacteriaceae	Bacteria; Actinobacteria; Actinobacteria_c; Corynebacteriales; Nocardiaceae	Bacteria; Cyanobacteria; unassigned	Bacteria; Firmicutes; Bacilli; Lactobacillales; Enterococcaceae	Bacteria; Actinobacteria; Actinobacteria_c; Actinomycetales; Actinomycetaceae	Bacteria; Firmicutes; Bacilli; Lactobacillales; Lactobacillaceae	Bacteria; Proteobacteria; Alphaproteobacteria; Sphingomonadales; Sphingomonadaceae	Bacteria; Actinobacteria; Actinobacteria_c; Corynebacteriales; Lawsonella_f	Bacteria; Proteobacteria; Betaproteobacteria; unassigned	Bacteria; Firmicutes; Bacilli; Bacillales; Paenibacillaceae	Bacteria; Actinobacteria; Actinobacteria_c; Micrococcales; unassigned	Bacteria; Firmicutes; Tissierellia; Tissierellales; Peptoniphilaceae	Bacteria; Proteobacteria; unassigned	Bacteria; Proteobacteria; Gammaproteobacteria; Carsonella_o; Carsonella_f	Bacteria; Proteobacteria; Gammaproteobacteria; Pseudomonadales; Pseudomonadaceae	Bacteria; Bacteroidetes; Flavobacteria; Flavobacteriales; Flavobacteriaceae	Bacteria; Actinobacteria; Actinobacteria_c; Propionibacteriales; Nocardioidaceae	Bacteria; Proteobacteria; Alphaproteobacteria; Rhodobacterales; Rhodobacteraceae	Bacteria; Actinobacteria; Actinobacteria_c; Propionibacteriales; Propionibacteriaceae	Bacteria; Proteobacteria; Gammaproteobacteria; Pseudomonadales; Moraxellaceae	Bacteria; Proteobacteria; Gammaproteobacteria; Legionellales; Legionellaceae	Bacteria; Cyanobacteria; Hormogoneae; Nostocales; FJ466074_f	Bacteria; unassigned	Bacteria; Proteobacteria; Betaproteobacteria; Burkholderiales; Oxalobacteraceae	Bacteria; Actinobacteria; Actinobacteria_c; Micrococcales; Micrococcaceae	Bacteria; Proteobacteria; Betaproteobacteria; Neisseriales; Neisseriaceae	Bacteria; Proteobacteria; Betaproteobacteria; Burkholderiales; Comamonadaceae	Bacteria; Proteobacteria; Alphaproteobacteria; Rhizobiales; Aurantimonadaceae	Bacteria; Proteobacteria; Deltaproteobacteria; Myxococcales; PAC000695_f	Bacteria; Actinobacteria; Actinobacteria_c; Kineosporiales; Kineosporiaceae	Bacteria; Deinococcus-Thermus; Deinococci; Deinococcales; Deinococcaceae	Bacteria; Parcubacteria_OD1; Paceibacter_c; CP011215_o; CP011215_f	Bacteria; Proteobacteria; Alphaproteobacteria; Caulobacterales; Caulobacteraceae	Bacteria; Peregrinibacteria; Peribacteria; ASND_o; DQ413083_f	Bacteria; Saccharibacteria_TM7; Saccharimonas_c; Saccharimonas_o; PAC000016_f
9	Eysarcoris ventralis, Okinawa2, M4	964	6	0	22177	0	0	1185	0	0	0	0	0	0	553	0	8	0	0	3	0	0	0	0	0	0	0	0	59	6	0	0	0	198	0	0	0	18	0	0	94	0	0	0	0	0	0	0	0
19	Eysarcoris ventralis, Okinawa2, body	18607	0	0	1472	517	0	4965	0	0	621	44	0	0	463	95	0	0	106	201	998	0	0	0	31	137	0	344	44	0	0	247	21	0	0	0	157	0	50	0	0	0	73	71	0	0	0	0	0
10	Eysarcoris ventralis, Okinawa3, M4	238	0	0	26533	0	0	786	0	0	0	0	0	0	694	0	0	0	0	0	782	0	0	0	0	0	0	0	0	0	0	0	29	0	0	0	0	0	105	0	0	0	0	0	0	0	0	0	0
20	Eysarcoris ventralis, Okinawa3, body	9422	0	0	790	0	0	17562	0	0	0	0	0	0	0	0	993	0	0	0	8	18	0	0	0	0	387	0	0	0	0	0	0	0	0	0	18	0	0	0	0	0	0	0	0	0	0	0	0
34	Eysarcoris ventralis, Hokyo1, head	22055	0	0	85	1026	0	0	3146	0	0	0	0	511	0	326	0	0	0	0	0	0	0	0	0	0	0	0	20	0	370	0	0	0	0	0	68	0	0	0	0	24	0	0	0	0	0	21	0
35	Eysarcoris ventralis, Hokyo1, thorax	19985	0	0	102	2319	0	0	5265	0	0	0	0	793	63	1128	64	0	0	0	0	0	0	0	0	0	0	0	35	0	199	0	0	0	0	0	52	0	0	0	0	59	0	36	0	0	0	0	0
36	Eysarcoris ventralis, Hokyo1, abdomen	9907	0	0	2798	351	0	0	1570	684	1989	1724	1727	23	0	97	38	2075	834	1590	0	0	709	0	508	804	0	0	0	0	0	0	611	0	0	0	0	0	0	0	0	0	0	0	0	0	0	0	0
37	Eysarcoris ventralis, Hokyo1, midgut	4871	0	0	25771	0	0	0	0	0	0	0	0	0	0	0	0	0	0	0	0	0	0	0	0	0	0	0	0	0	0	0	0	0	0	0	5	0	0	0	0	0	0	0	0	0	0	0	0
[1] For # and insect samples, see Supplementary Table S2.
[2] Spiroplasma positives are underlined.
[truncated: 24 more columns]
