# Supplementary material for: Spiroplasma as facultative bacterial symbionts of stinkbugs
Source: Front Microbiol. 2022 Oct 24;13:1044771. doi: 10.3389/fmicb.2022.1044771 (PMC9638005; doi:10.3389/fmicb.2022.1044771)
Supplement: Supplementary file 1 [file Data_Sheet_1.zip › Table S11.XLSX]

## Sheet: Sheet1 (2)
SUPPLEMENTARY TABLE S11 Intraspecific infection frequencies of Wolbachia, Sodalis and Spiroplasma in diverse stinkbugs.
Wolbachia (Kikuchi and Fukatsu 2003) [1][2]
Family	Species	Infected/ examined	Infection rate
Miridae	Lygus rugulipennis	0/6	0
	Trigonotylus caelestialium	0/5	0
Tingidae	Stephanitis pyrioides	3/5	0.6
Aradidae	Neuroctenus castaneus	0/5	0
Lygaeidae	Paromius exiguus	8/10	0.8
Pentatomidae	Dolycoris baccarum	0/9	0
	Eysarcoris lewisi	0/5	0
	Plautia crossota	0/6	0
Coreidae	Hygia opaca	6/6	1
	Cletus punctiger	3/6	0.5
Alydidae	Riptortus clavatus	4/9	0.444
Sodalis (Hosokawa et al. 2015) [1]
Family	Species	Infected/ examined	Infection rate
Acanthosomatidae	Elasmostethus nubilus	0/9	0
	Elasmucha putoni	4/9	0.444
	Sastragala esakii	0/6	0
Cydnidae	Adomerus rotundus	0/7	0
	Adomerus triguttulus	0/12	0
	Canthophorus niveimarginatus	0/6	0
	Macroscytus japonensis	0/7	0
Dinidoridae	Megymenum gracilicorne	0/12	0
Parastrachiidae	Parastrachia japonensis	0/10	0
Pentatomidae	Aelia fieberi	2/5	0.4
	Alcimocoris japonensis	0/9	0
	Carbula crassiventris	0/5	0
	Carbula humerigera	0/5	0
	Dolycoris baccarum	1/11	0.09
	Dybowskyia reticulata	0/5	0
	Eurydema dominulus	0/8	0
	Eurydema rugosa	0/28	0
	Glaucias subpunctatus	2/28	0.071
	Graphosoma rubrolineatum	0/23	0
	Halyomorpha halys	0/42	0
	Nezara antennata	6/17	0.353
	Nezara viridula	0/14	0
	Palomena angulosa	2/6	0.333
	Pentatoma japonica	0/4	0
	Piezodorus hybneri	2/23	0.043
	Plautia splendens	0/5	0
	Plautia stali	0/23	0
Plataspidae	Coptosoma capitatum	0/6	0
	Coptosoma chinense	0/6	0
	Megacopta punctatissima	0/17	0
Scutelleridae	Calliphara excellens	0/5	0
	Cantao ocellatus	6/144	0.042
	Eucorysses grandis	4/64	0.094
	Lampromicra miyakona	0/6	0
	Poecilocoris lewisi	1/13	0.077
	Poecilocoris splendidulus	0/11	0
Urostylididae	Urochela luteovaria	9/14	0.643
	Urochela quadrinotata	7/10	0.7
	Urostylis annulicornis	34/34	1
	Urostylis striicornis	6/6	1
	Urostylis westwoodii	74/74	1
Alydidae	Riptortus pedestris	0/30	0
Coreidae	Acanthocoris sordidus	0/21	0
	Leptoglossus gonagra	0/5	0
	Plinachtus bicoloripes	0/5	0
Blissidae	Cavelerius saccharivorus	0/43	0
Spiroplasma (this study) [1]
Family	Species	Infected/ examined	Infection rate
Acanthosomatidae	Elasmostethus nubilus	0/5	0
	Elasmucha putoni	0/8	0
Cydnidae	Canthophorus niveimarginatus	0/6	0
	Adomerus rotundus	0/6	0
	Adomerus triguttulus	3/11	0.273
	Macroscytus japonensis	2/7	0.286
Dinidoridae	Megymenum gracilicorne	0/17	0
Parastrachiidae	Parastrachia japonensis	0/6	0
Pentatomidae	Aelia fieberi	0/6	0
	Alcimocoris japonensis	0/9	0
	Axiagastus rosmarus	0/8	0
	Bathycoelia indica	0/9	0
	Carbula abbreviata	0/6	0
	Carbula crassiventris	0/6	0
	Dolycoris baccarum	0/7	0
	Eurydema dominulus	1/10	0.1
	Eurydema rugosa	1/17	0.059
	Eysarcoris guttigerus	0/8	0
	Eysarcoris ventralis	6/7	0.857
	Glaucias subpunctatus	0/18	0
	Graphosoma rubrolineatum	0/18	0
	Halyomorpha halys	0/22	0
	Nezara antennata	0/8	0
	Nezara viridula	0/9	0
	Palomena angulosa	0/6	0
	Piezodorus hybneri	0/13	0
	Plautia sprendens	0/8	0
	Plautia stali	0/21	0
	Scotinophara lurida	0/7	0
Scutelleridae	Calliphara excellens	0/15	0
	Cantao ocellatus	0/10	0
	Eucorysses grandis	0/7	0
	Lampromicra miyakona	0/9	0
	Poecilocoris lewisi	0/10	0
[1] From the data set of each paper, species in which five or more individuals were inspected for the symbiont infection are extracted, and their infection rates are compiled to constract the histograms in Supplementary Fig. S1.
[2] Coinfection with multiple Wolbachia strains is not considered.																Aphid Spiroplasma
																Freq	Rate
																20	0.952
																0	0
																0	0
																0	0
																0	0
																0	0
																0	0
																0	0
																0	0
																1	0.048
																0	0
																0	0
																21	1
