# Supplementary material for: Spiroplasma as facultative bacterial symbionts of stinkbugs
Source: Front Microbiol. 2022 Oct 24;13:1044771. doi: 10.3389/fmicb.2022.1044771 (PMC9638005; doi:10.3389/fmicb.2022.1044771)
Supplement: Supplementary file 1 [file Data_Sheet_1.zip › Table S2.XLSX]

## Sheet: Table 2
SUPPLEMENTARY TABLE S2 Samples of the white-spotted stinkbug Eysarcoris ventralis examined in this study.
#	Species	ID	Body part [1]	Collection site [2]	Collector [3]	Collection year	Spiroplasma detection [4]	Amplicon sequencing [5]	Comment
1	Eysarcoris ventralis	Ibaraki1	M4	Tsukuba, Ibaraki	KOO	2021	(+)
2	Eysarcoris ventralis	Ibaraki1	Body except M4	Tsukuba, Ibaraki	KOO	2021	(+)
3	Eysarcoris ventralis	Ibaraki2	Whole body, three nymphs	Tsukuba, Ibaraki	KOO	2021	(+)		Three nymphs derived from Ibaraki1 mother. DNA samples were extracted from dead nymphal bodies.
4	Eysarcoris ventralis	Fukuoka1	Whole body	Fukuoka, Fukuoka	TH	2021	(+)		DNA was extracted from a dead body.
5	Eysarcoris ventralis	Fukuoka2	M4	Fukuoka, Fukuoka	TH	2021	(+)
6	Eysarcoris ventralis	Fukuoka3	M4	Fukuoka, Fukuoka	TH	2021	(+)
7	Eysarcoris ventralis	Fukuoka4	M4	Fukuoka, Fukuoka	TH	2021	(+)
8	Eysarcoris ventralis	Okinawa1	M4	Nakagusuku, Okinawa	YM	2021	(–)
9	Eysarcoris ventralis	Okinawa2	M4	Nakagusuku, Okinawa	YM	2021	(–)	Okinawa2, M4
10	Eysarcoris ventralis	Okinawa3	M4	Nakagusuku, Okinawa	YM	2021	(–)	Okinawa3, M4
11	Eysarcoris ventralis	Okinawa4	M4	Nakagusuku, Okinawa	YM	2021	(–)
12	Eysarcoris ventralis	Okinawa5	M4	Nakagusuku, Okinawa	YM	2021	(–)
13	Eysarcoris ventralis	Ibaraki4	M4	Tsukuba, Ibaraki	KOO	2021	(–)
14	Eysarcoris ventralis	Ibaraki5	M4	Tsukuba, Ibaraki	KOO	2021	(–)
15	Eysarcoris ventralis	Ibaraki6	M4	Tsukuba, Ibaraki	KOO	2021	(–)
16	Eysarcoris ventralis	Ibaraki7	M4	Tsukuba, Ibaraki	KOO	2021	(–)
17	Eysarcoris ventralis	Ibaraki8	M4	Tsukuba, Ibaraki	KOO	2021	(–)
18	Eysarcoris ventralis	Okinawa1	Body except M4	Nakagusuku, Okinawa	YM	2021	(–)		The same insect as #8
19	Eysarcoris ventralis	Okinawa2	Body except M4	Nakagusuku, Okinawa	YM	2021	(+)	Okinawa2, body	The same insect as #9
20	Eysarcoris ventralis	Okinawa3	Body except M4	Nakagusuku, Okinawa	YM	2021	(+)	Okinawa3, body	The same insect as #10
21	Eysarcoris ventralis	Okinawa4	Body except M4	Nakagusuku, Okinawa	YM	2021	(+)		The same insect as #11
22	Eysarcoris ventralis	Okinawa5	Body except M4	Nakagusuku, Okinawa	YM	2021	(+)		The same insect as #12
23	Eysarcoris ventralis	Ibaraki4	Body except M4	Tsukuba, Ibaraki	KOO	2021	(+)		The same insect as #13
24	Eysarcoris ventralis	Ibaraki5	Body except M4	Tsukuba, Ibaraki	KOO	2021	(–)		The same insect as #14
25	Eysarcoris ventralis	Ibaraki6	Body except M4	Tsukuba, Ibaraki	KOO	2021	(+)		The same insect as #15
26	Eysarcoris ventralis	Ibaraki7	Body except M4	Tsukuba, Ibaraki	KOO	2021	(+)		The same insect as #16
27	Eysarcoris ventralis	Ibaraki8	Body except M4	Tsukuba, Ibaraki	KOO	2021	(+)		The same insect as #17
28	Eysarcoris ventralis	Ibaraki9	Body	Tsukuba, Ibaraki	KOO	2021	(+)		An adult derived from Ibaraki1 mother
29	Eysarcoris ventralis	Ibaraki10	Body	Tsukuba, Ibaraki	KOO	2021	(+)		An adult derived from Ibaraki1 mother
30	Eysarcoris ventralis	Ibaraki11	Body	Tsukuba, Ibaraki	KOO	2021	(+)		An adult derived from Ibaraki1 mother
31	Eysarcoris ventralis	Ibaraki12	Body	Tsukuba, Ibaraki	KOO	2021	(+)
32	Eysarcoris ventralis	Ibaraki13	Body	Tsukuba, Ibaraki	KOO	2021	(–)
33	Eysarcoris ventralis	Ibaraki14	Body	Mt. Hokyo, Tsukuba, Ibaraki	KOO	2021	(+)		Dead body
34	Eysarcoris ventralis	Ibaraki15	Head	Mt. Hokyo, Tsukuba, Ibaraki	KOO	2021	(+)	Ibaraki15, head
35	Eysarcoris ventralis	Ibaraki15	Thorax	Mt. Hokyo, Tsukuba, Ibaraki	KOO	2021	(+)	Ibaraki15, thorax	The same insect as #34
36	Eysarcoris ventralis	Ibaraki15	Abdomen	Mt. Hokyo, Tsukuba, Ibaraki	KOO	2021	(+)	Ibaraki15, abdomen	The same insect as #34
37	Eysarcoris ventralis	Ibaraki15	Midgut	Mt. Hokyo, Tsukuba, Ibaraki	KOO	2021	(+)	Ibaraki15, midgut	The same insect as #34
38	Eysarcoris ventralis	Fukuoka5	Head	Fukuoka, Fukuoka	TH	2021	(–)
39	Eysarcoris ventralis	Fukuoka5	Thorax	Fukuoka, Fukuoka	TH	2021	(–)		The same insect as #38
40	Eysarcoris ventralis	Fukuoka5	Abdomen	Fukuoka, Fukuoka	TH	2021	(–)		The same insect as #38
41	Eysarcoris ventralis	Fukuoka5	Midgut	Fukuoka, Fukuoka	TH	2021	(–)		The same insect as #38
42	Eysarcoris ventralis	Saitama1	Head	Saitama, Saitama	KOO	2021	(+)
43	Eysarcoris ventralis	Saitama1	Thorax	Saitama, Saitama	KOO	2021	(+)		The same insect as #42
44	Eysarcoris ventralis	Saitama1	Abdomen	Saitama, Saitama	KOO	2021	(+)		The same insect as #42
45	Eysarcoris ventralis	Saitama1	Midgut	Saitama, Saitama	KOO	2021	(+)		The same insect as #42
46	Eysarcoris ventralis	Ibaraki16	Fat body, midgut	Tsukuba, Ibaraki	KOO	2021	(+) FISH
47	Eysarcoris ventralis	Ibaraki17	Fat body, midgut	Tsukuba, Ibaraki	KOO	2021	(+) FISH
48	Eysarcoris ventralis	Ibaraki18	Fat body, midgut	Tsukuba, Ibaraki	KOO	2021	(+) FISH
49	Eysarcoris ventralis	Ibaraki19	Fat body, midgut	Tsukuba, Ibaraki	KOO	2021	(+) FISH
50	Eysarcoris ventralis	Ibaraki20	Fat body, midgut	Tsukuba, Ibaraki	KOO	2021	(+) FISH
[1] M4, midgut fourth section as the symbiotic organ.
[2] All localities are in Japan.
[3] KOO, Kohei Oguchi; TH, Takahiro Hosokawa; YM, Yu Matsuura.
[4] (+), Spiroplasma positive by PCR; (–) Spiroplasma negative by PCR; (+) FISH, Spiroplasma positive by FISH.
[5] See Supplementary Table S4 and Fig. 3D.
