# Supplementary material for: Spiroplasma as facultative bacterial symbionts of stinkbugs
Source: Front Microbiol. 2022 Oct 24;13:1044771. doi: 10.3389/fmicb.2022.1044771 (PMC9638005; doi:10.3389/fmicb.2022.1044771)
Supplement: Supplementary file 1 [file Data_Sheet_1.zip › Table S3.XLSX]

## Sheet: Table S3
SUPPLEMENTARY TABLE S3 Stinkbugs and other insect samples subjected to amplicon sequencing of bacterial 16S rRNA gene.
Insect sample [1] [2]	No. of total paired-reads	No. of reads for QIIME2 [3]	No. of Spiroplasma reads [1]	% of Spiroplasma reads [1]	Accession number
Stinkbug Riptortus pedestris Ibaraki (S01-1)	43348	30674	7060	0.230162	DRR358030
Stinkbug Pyrrhocoris sinuaticollis Ibaraki (S10-1)	52305	30505	0	0	DRR358040
Stinkbug Acanthosoma denticaudum Hokkaido (S12-1)	57015	43844	61	0.0013913	DRR358037
Stinkbug Acanthosoma forficula Iwate (S13-1)	48206	37449	372	0.00993351	DRR358029
Stinkbug Acanthosoma labiduroides Hokkaido (S14-1)	51798	39181	1656	0.0422654	DRR358038
Stinkbug Acanthosoma spinicolle Hokkaido1 (S15-1)	47077	36775	514	0.0139769	DRR358032
Stinkbug Acanthosoma spinicolle Hokkaido2 (S15-2)	47344	37095	588	0.0158512	DRR358033
Stinkbug Acanthosoma spinicolle Hokkaido3 (S15-3)	48911	38008	25	0.000657756	DRR358034
Stinkbug Elasmostethus humeralis Hokkaido (S16-1)	50225	37310	0	0	DRR358035
Stinkbug Bathycoelia indica Ishigaki (S34-1)	47270	33518	0	0	DRR358042
Stinkbug Erthesina fullo Aichi (S44-3)	44214	30903	0	0	DRR358028
Stinkbug Eysarcoris ventralis Ibaraki (S50-7)	44452	32754	532	0.0162423	DRR358031
Stinkbug Plautia stali Ibaraki2 (S73-1)	50040	33781	0	0	DRR358045
Stinkbug Plautia stali Ibaraki3 (S73-2)	54622	37260	0	0	DRR358046
Stinkbug Plautia stali Ibaraki1 (S73-13)	51185	37988	0	0	DRR358044
Stinkbug Calliphara excellens Okinawa (S85-5)	45978	33236	0	0	DRR358043
Stinkbug Poecilocoris splendidulus Tokyo (S92-3)	43474	30550	0	0	DRR358036
Stinkbug Urochela quadrinotata Hokkaido (S96-1)	45044	34630	0	0	DRR358039
Stinkbug Urostylis westwoodi Ibaraki (S97-1)	38520	23437	0	0	DRR358041
Aphid Acyrthosiphon pisum Ibaraki1	54722	40431	0	0	DRR358047
Aphid Acyrthosiphon pisum Ibaraki2	53162	39399	0	0	DRR358048
Aphid Acyrthosiphon pisum Ibaraki3	54868	39685	0	0	DRR358049
Fruit fly Drosophila melanogaster Spiroplasma–	30368	21059	0	0	DRR358050
Fruit fly Drosophila melanogaster Spiroplasma+	51193	36529	29700	0.813053	DRR358051
[1] Spiroplasma positives are underlined.
[2] The numbers in parentheses correspond to the sample numbers in Supplementary Table S1.
[3] Quality of all reads were checked and only nonchimeric reads were analysed for QIIME2.
