# Supplementary material for: Spiroplasma as facultative bacterial symbionts of stinkbugs
Source: Front Microbiol. 2022 Oct 24;13:1044771. doi: 10.3389/fmicb.2022.1044771 (PMC9638005; doi:10.3389/fmicb.2022.1044771)
Supplement: Supplementary file 1 [file Data_Sheet_1.zip › Table S4.XLSX]

## Sheet: Table.3
SUPPLEMENTARY TABLE S4 Samples the white-spotted stinkbug Eysarcoris ventralis subjected to amplicon sequencing of bacterial 16S rRNA gene.
# [1]	Insect samples	ID, body part [1]	No. of paired-reads	No. of reads for QIIME2 [2]	No. of Spiroplasma reads	% of Spiroplasma reads	Accession number
9	Stinkbug Eysarcoris ventralis	Okinawa2, M4	36434	25310	964	0.0380877	DRR359516
19	Stinkbug Eysarcoris ventralis	Okinawa2, body	40851	29334	18607	0.634315	DRR359519
10	Stinkbug Eysarcoris ventralis	Okinawa3, M4	40065	29167	238	0.00815991	DRR359518
20	Stinkbug Eysarcoris ventralis	Okinawa3, body	41717	29198	9422	0.322693	DRR359517
34	Stinkbug Eysarcoris ventralis	Ibaraki15, head	36849	27681	22055	0.796756	DRR359520
35	Stinkbug Eysarcoris ventralis	Ibaraki15, thorax	41488	30108	19985	0.663777	DRR359521
36	Stinkbug Eysarcoris ventralis	Ibaraki15, abdomen	40285	28039	9907	0.353329	DRR359522
37	Stinkbug Eysarcoris ventralis	Ibaraki15, midgut	42169	30647	4871	0.158939	DRR359523
[1] For #, Sample ID, and body part, see Supplementary Table S2.
[2] Quality of all reads were checked and only nonchimeric reads were analysed for QIIME2.
