# Supplementary material for: Spiroplasma as facultative bacterial symbionts of stinkbugs
Source: Front Microbiol. 2022 Oct 24;13:1044771. doi: 10.3389/fmicb.2022.1044771 (PMC9638005; doi:10.3389/fmicb.2022.1044771)
Supplement: Supplementary file 1 [file Data_Sheet_1.zip › Table S5.XLSX]

## Sheet: Table S5
SUPPLEMENTARY TABLE S5 Phylum-level amplicon sequencing data of bacterial 16S rRNA gene from stinkbugs and other insect samples.
Insect samples [1] [2]	Proteobacteria	Tenericutes (Spiroplasma) [1]	Firmicutes	Cyanobacteria	Actinobacteria	unassigned	Acidobacteria	Bacteroidetes	Saccharibacteria_TM7	Verrucomicrobia	Planctomycetes	Chlamydiae	Spirochaetes	Total reads	% Spiroplasma [1]
Stinkbug Riptortus pedestris Ibaraki (S01-1)	23614	7060	0	0	0	0	0	0	0	0	0	0	0	30674	0.230162
Stinkbug Pyrrhocoris sinuaticollis Ibaraki (S10-1)	12207	0	15709	0	2498	2	9	15	50	8	0	4	3	30505	0
Stinkbug Acanthosoma denticaudum Hokkaido (S12-1)	43783	61	0	0	0	0	0	0	0	0	0	0	0	43844	0.0013913
Stinkbug Acanthosoma forficula Iwate (S13-1)	37020	372	0	0	0	57	0	0	0	0	0	0	0	37449	0.00993351
Stinkbug Acanthosoma labiduroides Hokkaido (S14-1)	37525	1656	0	0	0	0	0	0	0	0	0	0	0	39181	0.0422654
Stinkbug Acanthosoma spinicolle Hokkaido1 (S15-1)	36261	514	0	0	0	0	0	0	0	0	0	0	0	36775	0.0139769
Stinkbug Acanthosoma spinicolle Hokkaido2 (S15-2)	36507	588	0	0	0	0	0	0	0	0	0	0	0	37095	0.0158512
Stinkbug Acanthosoma spinicolle Hokkaido3 (S15-3)	37971	25	0	0	0	12	0	0	0	0	0	0	0	38008	0.000657756
Stinkbug Elasmostethus humeralis Hokkaido (S16-1)	31752	0	5536	0	0	22	0	0	0	0	0	0	0	37310	0
Stinkbug Bathycoelia indica Ishigaki (S34-1)	33404	0	0	0	14	100	0	0	0	0	0	0	0	33518	0
Stinkbug Erthesina fullo Aichi (S44-3)	30421	0	482	0	0	0	0	0	0	0	0	0	0	30903	0
Stinkbug Eysarcoris ventralis Ibaraki (S50-7)	32177	532	0	12	16	0	0	0	17	0	0	0	0	32754	0.0162423
Stinkbug Plautia stali Ibaraki2 (S73-1)	33702	0	34	0	12	29	0	4	0	0	0	0	0	33781	0
Stinkbug Plautia stali Ibaraki3 (S73-2)	37079	0	84	0	10	57	0	30	0	0	0	0	0	37260	0
Stinkbug Plautia stali Ibaraki1 (S73-13)	37948	0	21	0	2	11	0	6	0	0	0	0	0	37988	0
Stinkbug Calliphara excellens Okinawa (S85-5)	33202	0	0	0	0	34	0	0	0	0	0	0	0	33236	0
Stinkbug Poecilocoris splendidulus Tokyo (S92-3)	27063	0	0	2146	0	1341	0	0	0	0	0	0	0	30550	0
Stinkbug Urochela quadrinotata Hokkaido (S96-1)	34630	0	0	0	0	0	0	0	0	0	0	0	0	34630	0
Stinkbug Urostylis westwoodi Ibaraki (S97-1)	21912	0	0	0	0	1525	0	0	0	0	0	0	0	23437	0
Pea aphid Acyrthosiphon pisum Ibaraki1	40423	0	0	0	8	0	0	0	0	0	0	0	0	40431	0
Pea aphid Acyrthosiphon pisum Ibaraki2	39394	0	5	0	0	0	0	0	0	0	0	0	0	39399	0
Pea aphid Acyrthosiphon pisum Ibaraki3	39685	0	0	0	0	0	0	0	0	0	0	0	0	39685	0
Fruit fly Drosophila melanogaster Spiroplasma–	11669	0	6068	254	1829	1239	0	0	0	0	0	0	0	21059	0
Fruit fly Drosophila melanogaster Spiroplasma+	6756	29700	0	34	0	0	32	0	0	0	7	0	0	36529	0.813053
[1] Spiroplasma positives are underlined.
[2] The numbers in parentheses correspond to the sample numbers in Supplementary Table S1.
