# Supplementary material for: Spiroplasma as facultative bacterial symbionts of stinkbugs
Source: Front Microbiol. 2022 Oct 24;13:1044771. doi: 10.3389/fmicb.2022.1044771 (PMC9638005; doi:10.3389/fmicb.2022.1044771)
Supplement: Supplementary file 1 [file Data_Sheet_1.zip › Table S6.XLSX]

## Sheet: Table S6
SUPPLEMENTARY TABLE S6 Order-level amplicon sequencing data of bacterial 16S rRNA gene from stinkbugs and other insect samples.
Insect samples [1] [2]	Bacteria; Proteobacteria; Gammaproteobacteria; Enterobacterales	Bacteria; Tenericutes; Mollicutes; Entomoplasmatales [1]	Bacteria; Proteobacteria; Betaproteobacteria; Burkholderiales	Bacteria; Firmicutes; Clostridia; Clostridiales	Bacteria; Proteobacteria; Alphaproteobacteria; Rhodospirillales	Bacteria; Firmicutes; Bacilli; Lactobacillales	Bacteria; Cyanobacteria; unassigned	Bacteria; Proteobacteria; Alphaproteobacteria; Rickettsiales	Bacteria; Actinobacteria; Actinobacteria_c; Micrococcales	Bacteria; Actinobacteria; Coriobacteriia; Coriobacteriales	Bacteria; unassigned	Bacteria; Proteobacteria; Gammaproteobacteria; Pseudomonadales	Bacteria; Proteobacteria; unassigned	Bacteria; Proteobacteria; Betaproteobacteria; Sterolibacterium	Bacteria; Proteobacteria; Gammaproteobacteria; unassigned	Bacteria; Proteobacteria; Alphaproteobacteria; Rhodobacterales	Bacteria; Proteobacteria; Alphaproteobacteria; Rhizobiales	Bacteria; Proteobacteria; Gammaproteobacteria; Xanthomonadales	Bacteria; Proteobacteria; Gammaproteobacteria; Carsonella_o	Bacteria; Acidobacteria; Blastocatellia; Blastocatellales	Bacteria; Proteobacteria; Gammaproteobacteria; Orbales	Bacteria; Cyanobacteria; PAC002560_c; PAC000393_o	Bacteria; Firmicutes; Bacilli; Bacillales	Bacteria; Proteobacteria; Alphaproteobacteria; Sphingomonadales	Bacteria; Bacteroidetes; Bacteroidia; Bacteroidales	Bacteria; Actinobacteria; Actinobacteria_c; Corynebacteriales	Bacteria; Saccharibacteria_TM7; Saccharimonas_c; Saccharimonas_o	Bacteria; Proteobacteria; Alphaproteobacteria; Caulobacterales	Bacteria; Actinobacteria; Actinobacteria_c; Bifidobacteriales	Bacteria; Proteobacteria; Gammaproteobacteria; Legionellales	Bacteria; Acidobacteria; Acidobacteriia; Acidobacteriales	Bacteria; Verrucomicrobia; Spartobacteria; Chthoniobacterales	Bacteria; Bacteroidetes; Sphingobacteriia; Sphingobacteriales	Bacteria; Proteobacteria; Alphaproteobacteria; unassigned	Bacteria; Planctomycetes; Phycisphaerae; Phycisphaerales	Bacteria; Actinobacteria; Acidimicrobiia; Acidimicrobiales	Bacteria; Chlamydiae; Chlamydiae_c; Chlamydiales	Bacteria; Spirochaetes; Spirochaetia; Spirochaetales	Bacteria; Proteobacteria; Betaproteobacteria; CP012157_o	Total reads	% Spiroplasma [1]
Stinkbug Riptortus pedestris Ibaraki (S01-1)	0	7060	23614	0	0	0	0	0	0	0	0	0	0	0	0	0	0	0	0	0	0	0	0	0	0	0	0	0	0	0	0	0	0	0	0	0	0	0	0	30674	0.230162
Stinkbug Pyrrhocoris sinuaticollis Ibaraki (S10-1)	11913	0	67	15557	10	152	0	0	57	2414	2	0	0	0	0	0	145	0	0	0	28	0	0	23	0	22	50	0	0	11	9	8	15	7	0	5	4	3	3	30505	0
Stinkbug Acanthosoma denticaudum Hokkaido (S12-1)	43783	61	0	0	0	0	0	0	0	0	0	0	0	0	0	0	0	0	0	0	0	0	0	0	0	0	0	0	0	0	0	0	0	0	0	0	0	0	0	43844	0.0013913
Stinkbug Acanthosoma forficula Iwate (S13-1)	37020	372	0	0	0	0	0	0	0	0	57	0	0	0	0	0	0	0	0	0	0	0	0	0	0	0	0	0	0	0	0	0	0	0	0	0	0	0	0	37449	0.00993351
Stinkbug Acanthosoma labiduroides Hokkaido (S14-1)	37525	1656	0	0	0	0	0	0	0	0	0	0	0	0	0	0	0	0	0	0	0	0	0	0	0	0	0	0	0	0	0	0	0	0	0	0	0	0	0	39181	0.0422654
Stinkbug Acanthosoma spinicolle Hokkaido1 (S15-1)	36261	514	0	0	0	0	0	0	0	0	0	0	0	0	0	0	0	0	0	0	0	0	0	0	0	0	0	0	0	0	0	0	0	0	0	0	0	0	0	36775	0.0139769
Stinkbug Acanthosoma spinicolle Hokkaido2 (S15-2)	36507	588	0	0	0	0	0	0	0	0	0	0	0	0	0	0	0	0	0	0	0	0	0	0	0	0	0	0	0	0	0	0	0	0	0	0	0	0	0	37095	0.0158512
Stinkbug Acanthosoma spinicolle Hokkaido3 (S15-3)	37971	25	0	0	0	0	0	0	0	0	12	0	0	0	0	0	0	0	0	0	0	0	0	0	0	0	0	0	0	0	0	0	0	0	0	0	0	0	0	38008	0.000657756
Stinkbug Elasmostethus humeralis Hokkaido (S16-1)	29883	0	0	0	0	5536	0	1869	0	0	22	0	0	0	0	0	0	0	0	0	0	0	0	0	0	0	0	0	0	0	0	0	0	0	0	0	0	0	0	37310	0
Stinkbug Bathycoelia indica Ishigaki (S34-1)	33338	0	0	0	0	0	0	0	14	0	100	11	0	0	0	55	0	0	0	0	0	0	0	0	0	0	0	0	0	0	0	0	0	0	0	0	0	0	0	33518	0
Stinkbug Erthesina fullo Aichi (S44-3)	27904	0	0	0	50	482	0	2467	0	0	0	0	0	0	0	0	0	0	0	0	0	0	0	0	0	0	0	0	0	0	0	0	0	0	0	0	0	0	0	30903	0
Stinkbug Eysarcoris ventralis Ibaraki (S50-7)	31787	532	6	0	0	0	12	0	16	0	0	6	355	0	0	0	12	0	0	0	0	0	0	11	0	0	17	0	0	0	0	0	0	0	0	0	0	0	0	32754	0.0162423
Stinkbug Plautia stali Ibaraki2 (S73-1)	33195	0	0	10	500	8	0	0	0	0	29	7	0	0	0	0	0	0	0	0	0	0	16	0	4	3	0	0	9	0	0	0	0	0	0	0	0	0	0	33781	0
Stinkbug Plautia stali Ibaraki3 (S73-2)	33931	0	7	37	3126	28	0	0	0	0	57	15	0	0	0	0	0	0	0	0	0	0	19	0	30	10	0	0	0	0	0	0	0	0	0	0	0	0	0	37260	0
Stinkbug Plautia stali Ibaraki1 (S73-13)	37935	0	4	13	0	8	0	0	0	0	11	9	0	0	0	0	0	0	0	0	0	0	0	0	6	0	0	0	2	0	0	0	0	0	0	0	0	0	0	37988	0
Stinkbug Calliphara excellens Okinawa (S85-5)	33202	0	0	0	0	0	0	0	0	0	34	0	0	0	0	0	0	0	0	0	0	0	0	0	0	0	0	0	0	0	0	0	0	0	0	0	0	0	0	33236	0
Stinkbug Poecilocoris splendidulus Tokyo (S92-3)	27063	0	0	0	0	0	2146	0	0	0	1341	0	0	0	0	0	0	0	0	0	0	0	0	0	0	0	0	0	0	0	0	0	0	0	0	0	0	0	0	30550	0
Stinkbug Urochela quadrinotata Hokkaido (S96-1)	34630	0	0	0	0	0	0	0	0	0	0	0	0	0	0	0	0	0	0	0	0	0	0	0	0	0	0	0	0	0	0	0	0	0	0	0	0	0	0	34630	0
Stinkbug Urostylis westwoodi Ibaraki (S97-1)	21771	0	0	0	0	0	0	0	0	0	1525	0	0	0	77	0	0	0	64	0	0	0	0	0	0	0	0	0	0	0	0	0	0	0	0	0	0	0	0	23437	0
Pea aphid Acyrthosiphon pisum Ibaraki1	40423	0	0	0	0	0	0	0	8	0	0	0	0	0	0	0	0	0	0	0	0	0	0	0	0	0	0	0	0	0	0	0	0	0	0	0	0	0	0	40431	0
Pea aphid Acyrthosiphon pisum Ibaraki2	39388	0	0	0	0	0	0	0	0	0	0	0	0	0	0	0	0	6	0	0	0	0	5	0	0	0	0	0	0	0	0	0	0	0	0	0	0	0	0	39399	0
Pea aphid Acyrthosiphon pisum Ibaraki3	39641	0	0	0	0	0	0	0	0	0	0	0	0	0	0	0	10	34	0	0	0	0	0	0	0	0	0	0	0	0	0	0	0	0	0	0	0	0	0	39685	0
Fruit fly Drosophila melanogaster Spiroplasma–	0	0	75	0	10792	6068	254	0	1829	0	1239	787	0	0	0	0	0	0	0	0	0	0	0	0	0	0	0	15	0	0	0	0	0	0	0	0	0	0	0	21059	0
Fruit fly Drosophila melanogaster Spiroplasma+	0	29700	27	0	6644	0	0	0	0	0	0	0	0	81	0	0	4	0	0	32	0	34	0	0	0	0	0	0	0	0	0	0	0	0	7	0	0	0	0	36529	0.813053
[1] Spiroplasma positives are underlined.
[2] The numbers in parentheses correspond to the sample numbers in Supplementary Table S1.
