# Supplementary material for: Spiroplasma as facultative bacterial symbionts of stinkbugs
Source: Front Microbiol. 2022 Oct 24;13:1044771. doi: 10.3389/fmicb.2022.1044771 (PMC9638005; doi:10.3389/fmicb.2022.1044771)
Supplement: Supplementary file 1 [file Data_Sheet_1.zip › Table S7.XLSX]

## Sheet: Table S7
SUPPLEMENTARY TABLE S7 Family-level amplicon sequencing data of bacterial 16S rRNA gene from stinkbugs and other insect samples.
Insect samples [1] [2]	Bacteria; Proteobacteria; Gammaproteobacteria; Enterobacterales; Erwiniaceae	Bacteria; Proteobacteria; Gammaproteobacteria; Enterobacterales; unassigned	Bacteria; Tenericutes; Mollicutes; Entomoplasmatales; Spiroplasmataceae [1]	Bacteria; Proteobacteria; Betaproteobacteria; Burkholderiales; Burkholderiaceae	Bacteria; Firmicutes; Clostridia; Clostridiales; Lachnospiraceae	Bacteria; Proteobacteria; Gammaproteobacteria; Enterobacterales; Pectobacteriaceae	Bacteria; Proteobacteria; Alphaproteobacteria; Rhodospirillales; Acetobacteraceae	Bacteria; Firmicutes; Bacilli; Lactobacillales; Lactobacillaceae	Bacteria; Proteobacteria; Gammaproteobacteria; Enterobacterales; Enterobacteriaceae	Bacteria; Firmicutes; Bacilli; Lactobacillales; Enterococcaceae	Bacteria; Cyanobacteria; unassigned	Bacteria; Proteobacteria; Alphaproteobacteria; Rickettsiales; Anaplasmataceae	Bacteria; Actinobacteria; Actinobacteria_c; Micrococcales; Micrococcaceae	Bacteria; Actinobacteria; Coriobacteriia; Coriobacteriales; Coriobacteriaceae	Bacteria; Proteobacteria; Alphaproteobacteria; Rickettsiales; Holosporaceae	Bacteria; unassigned	Bacteria; Proteobacteria; Gammaproteobacteria; Pseudomonadales; Moraxellaceae	Bacteria; Proteobacteria; unassigned	Bacteria; Proteobacteria; Gammaproteobacteria; Enterobacterales; Yersiniaceae	Bacteria; Firmicutes; Bacilli; Lactobacillales; Streptococcaceae	Bacteria; Proteobacteria; Gammaproteobacteria; Enterobacterales; Morganellaceae	Bacteria; Proteobacteria; Betaproteobacteria; Sterolibacterium_o; Sterolibacteriaceae	Bacteria; Proteobacteria; Gammaproteobacteria; unassigned	Bacteria; Proteobacteria; Betaproteobacteria; Burkholderiales; Comamonadaceae	Bacteria; Proteobacteria; Alphaproteobacteria; Rhodobacterales; Rhodobacteraceae	Bacteria; Firmicutes; Clostridia; Clostridiales; Clostridiaceae	Bacteria; Proteobacteria; Alphaproteobacteria; Rhizobiales; Rhizobiaceae	Bacteria; Proteobacteria; Gammaproteobacteria; Xanthomonadales; Xanthomonadaceae	Bacteria; Actinobacteria; Actinobacteria_c; Micrococcales; Microbacteriaceae	Bacteria; Proteobacteria; Gammaproteobacteria; Carsonella_o; Carsonella_f	Bacteria; Acidobacteria; Blastocatellia; Blastocatellales; Blastocatellaceae	Bacteria; Proteobacteria; Gammaproteobacteria; Orbales; Orbaceae	Bacteria; Cyanobacteria; PAC002560_c; PAC000393_o; PAC000616_f	Bacteria; Firmicutes; Bacilli; Bacillales; Bacillaceae	Bacteria; Proteobacteria; Alphaproteobacteria; Sphingomonadales; Sphingomonadaceae	Bacteria; Bacteroidetes; Bacteroidia; Bacteroidales; Porphyromonadaceae	Bacteria; Proteobacteria; Alphaproteobacteria; Rhizobiales; Methylobacteriaceae	Bacteria; Actinobacteria; Actinobacteria_c; Corynebacteriales; Nocardiaceae	Bacteria; Saccharibacteria_TM7; Saccharimonas_c; Saccharimonas_o; PAC000016_f	Bacteria; Proteobacteria; Gammaproteobacteria; Pseudomonadales; Pseudomonadaceae	Bacteria; Proteobacteria; Alphaproteobacteria; Caulobacterales; Caulobacteraceae	Bacteria; Bacteroidetes; Bacteroidia; Bacteroidales; Bacteroidaceae	Bacteria; Proteobacteria; Alphaproteobacteria; Rhizobiales; Aurantimonadaceae	Bacteria; Actinobacteria; Actinobacteria_c; Corynebacteriales; Corynebacteriaceae	Bacteria; Actinobacteria; Actinobacteria_c; Bifidobacteriales; Bifidobacteriaceae	Bacteria; Firmicutes; Bacilli; Bacillales; Staphylococcaceae	Bacteria; Proteobacteria; Gammaproteobacteria; Legionellales; Coxiellaceae	Bacteria; Saccharibacteria_TM7; Saccharimonas_c; Saccharimonas_o; Saccharimonas_f	Bacteria; Acidobacteria; Acidobacteriia; Acidobacteriales; Acidobacteriaceae
Stinkbug Riptortus pedestris Ibaraki (S01-1)	0	0	7060	23614	0	0	0	0	0	0	0	0	0	0	0	0	0	0	0	0	0	0	0	0	0	0	0	0	0	0	0	0	0	0	0	0	0	0	0	0	0	0	0	0	0	0	0	0	0
Stinkbug Pyrrhocoris sinuaticollis Ibaraki (S10-1)	828	764	0	0	15557	0	4	0	10075	152	0	0	22	2414	0	2	0	0	151	0	95	0	0	67	0	0	74	0	35	0	0	28	0	0	23	0	46	22	34	0	0	0	14	0	0	0	11	12	9
Stinkbug Acanthosoma denticaudum Hokkaido (S12-1)	43783	0	61	0	0	0	0	0	0	0	0	0	0	0	0	0	0	0	0	0	0	0	0	0	0	0	0	0	0	0	0	0	0	0	0	0	0	0	0	0	0	0	0	0	0	0	0	0	0
Stinkbug Acanthosoma forficula Iwate (S13-1)	37020	0	372	0	0	0	0	0	0	0	0	0	0	0	0	57	0	0	0	0	0	0	0	0	0	0	0	0	0	0	0	0	0	0	0	0	0	0	0	0	0	0	0	0	0	0	0	0	0
Stinkbug Acanthosoma labiduroides Hokkaido (S14-1)	37525	0	1656	0	0	0	0	0	0	0	0	0	0	0	0	0	0	0	0	0	0	0	0	0	0	0	0	0	0	0	0	0	0	0	0	0	0	0	0	0	0	0	0	0	0	0	0	0	0
Stinkbug Acanthosoma spinicolle Hokkaido1 (S15-1)	36261	0	514	0	0	0	0	0	0	0	0	0	0	0	0	0	0	0	0	0	0	0	0	0	0	0	0	0	0	0	0	0	0	0	0	0	0	0	0	0	0	0	0	0	0	0	0	0	0
Stinkbug Acanthosoma spinicolle Hokkaido2 (S15-2)	36507	0	588	0	0	0	0	0	0	0	0	0	0	0	0	0	0	0	0	0	0	0	0	0	0	0	0	0	0	0	0	0	0	0	0	0	0	0	0	0	0	0	0	0	0	0	0	0	0
Stinkbug Acanthosoma spinicolle Hokkaido3 (S15-3)	37889	0	25	0	0	82	0	0	0	0	0	0	0	0	0	12	0	0	0	0	0	0	0	0	0	0	0	0	0	0	0	0	0	0	0	0	0	0	0	0	0	0	0	0	0	0	0	0	0
Stinkbug Elasmostethus humeralis Hokkaido (S16-1)	0	29883	0	0	0	0	0	0	0	5536	0	1869	0	0	0	22	0	0	0	0	0	0	0	0	0	0	0	0	0	0	0	0	0	0	0	0	0	0	0	0	0	0	0	0	0	0	0	0	0
Stinkbug Bathycoelia indica Ishigaki (S34-1)	33338	0	0	0	0	0	0	0	0	0	0	0	0	0	0	100	11	0	0	0	0	0	0	0	55	0	0	0	0	0	0	0	0	0	0	0	0	0	0	0	0	0	0	0	0	0	0	0	0
Stinkbug Erthesina fullo Aichi (S44-3)	0	27006	0	0	0	0	50	0	868	328	0	0	0	0	2467	0	0	0	30	154	0	0	0	0	0	0	0	0	0	0	0	0	0	0	0	0	0	0	0	0	0	0	0	0	0	0	0	0	0
Stinkbug Eysarcoris ventralis Ibaraki (S50-7)	31787	0	532	0	0	0	0	0	0	0	12	0	0	0	0	0	6	355	0	0	0	0	0	6	0	0	6	0	16	0	0	0	0	0	11	0	6	0	17	0	0	0	0	0	0	0	0	0	0
Stinkbug Plautia stali Ibaraki2 (S73-1)	33195	0	0	0	0	0	500	4	0	0	0	0	0	0	0	29	5	0	0	4	0	0	0	0	0	10	0	0	0	0	0	0	0	12	0	0	0	0	0	2	0	4	0	3	9	4	0	0	0
Stinkbug Plautia stali Ibaraki3 (S73-2)	33923	0	0	0	6	0	3126	28	8	0	0	0	0	0	0	57	6	0	0	0	0	0	0	7	0	31	0	0	0	0	0	0	0	12	0	18	0	0	0	9	0	12	0	10	0	7	0	0	0
Stinkbug Plautia stali Ibaraki1 (S73-13)	0	37935	0	0	0	0	0	5	0	0	0	0	0	0	0	11	5	0	0	3	0	0	0	4	0	13	0	0	0	0	0	0	0	0	0	4	0	0	0	4	0	2	0	0	2	0	0	0	0
Stinkbug Calliphara excellens Okinawa (S85-5)	33202	0	0	0	0	0	0	0	0	0	0	0	0	0	0	34	0	0	0	0	0	0	0	0	0	0	0	0	0	0	0	0	0	0	0	0	0	0	0	0	0	0	0	0	0	0	0	0	0
Stinkbug Poecilocoris splendidulus Tokyo (S92-3)	0	27063	0	0	0	0	0	0	0	0	2146	0	0	0	0	1341	0	0	0	0	0	0	0	0	0	0	0	0	0	0	0	0	0	0	0	0	0	0	0	0	0	0	0	0	0	0	0	0	0
Stinkbug Urochela quadrinotata Hokkaido (S96-1)	34630	0	0	0	0	0	0	0	0	0	0	0	0	0	0	0	0	0	0	0	0	0	0	0	0	0	0	0	0	0	0	0	0	0	0	0	0	0	0	0	0	0	0	0	0	0	0	0	0
Stinkbug Urostylis westwoodi Ibaraki (S97-1)	803	0	0	0	0	20968	0	0	0	0	0	0	0	0	0	1525	0	0	0	0	0	0	77	0	0	0	0	0	0	64	0	0	0	0	0	0	0	0	0	0	0	0	0	0	0	0	0	0	0
Pea aphid Acyrthosiphon pisum Ibaraki1	40423	0	0	0	0	0	0	0	0	0	0	0	8	0	0	0	0	0	0	0	0	0	0	0	0	0	0	0	0	0	0	0	0	0	0	0	0	0	0	0	0	0	0	0	0	0	0	0	0
Pea aphid Acyrthosiphon pisum Ibaraki2	39388	0	0	0	0	0	0	0	0	0	0	0	0	0	0	0	0	0	0	0	0	0	0	0	0	0	0	6	0	0	0	0	0	5	0	0	0	0	0	0	0	0	0	0	0	0	0	0	0
Pea aphid Acyrthosiphon pisum Ibaraki3	39606	0	0	0	0	0	0	0	0	0	0	0	0	0	0	0	0	0	35	0	0	0	0	0	0	0	6	34	0	0	0	0	0	0	0	0	4	0	0	0	0	0	0	0	0	0	0	0	0
Fruit fly Drosophila melanogaster Spiroplasma–	0	0	0	0	0	0	10792	6068	0	0	254	0	1829	0	0	1239	787	0	0	0	0	0	0	75	0	0	0	0	0	0	0	0	0	0	0	0	0	0	0	0	15	0	0	0	0	0	0	0	0
Fruit fly Drosophila melanogaster Spiroplasma+	0	0	29700	0	0	0	6644	0	0	0	0	0	0	0	0	0	0	0	0	0	0	81	0	27	0	0	0	0	0	0	32	0	34	0	0	0	0	0	0	0	0	0	0	0	0	0	0	0	0
[1] Spiroplasma positives are underlined.
[2] The numbers in parentheses correspond to the sample numbers in Supplementary Table S1.
[truncated: 15 more columns]
