# Supplementary material for: Spiroplasma as facultative bacterial symbionts of stinkbugs
Source: Front Microbiol. 2022 Oct 24;13:1044771. doi: 10.3389/fmicb.2022.1044771 (PMC9638005; doi:10.3389/fmicb.2022.1044771)
Supplement: Supplementary file 1 [file Data_Sheet_1.zip › Table S8.XLSX]

## Sheet: Table S8
SUPPLEMENTARY TABLE S8 Phylum-level amplicon sequencing data of bacterial 16S rRNA gene from Eysarcoris ventralis samples.
# [1]	Insect samples [1] [2]	Bacteria; Tenericutes [2]	Bacteria; Proteobacteria	Bacteria; Actinobacteria	Bacteria; Firmicutes	Bacteria; Bacteroidetes	Bacteria; Cyanobacteria	Bacteria; unassigned	Bacteria; Deinococcus-Thermus	Bacteria; Parcubacteria_OD1	Bacteria; Peregrinibacteria	Bacteria; Saccharibacteria_TM7	Unassigned	Bacteria; Microgenomates_OP11	Bacteria; WS5	Total reads	% Spiroplasma [2]
9	Eysarcoris ventralis, Okinawa2, M4	964	24310	0	6	22	8	0	0	0	0	0	0	0	0	25310	0.0380877
19	Eysarcoris ventralis, Okinawa2, body	18607	9227	937	338	44	0	157	0	0	0	0	24	0	0	29334	0.634315
10	Eysarcoris ventralis, Okinawa3, M4	238	28795	134	0	0	0	0	0	0	0	0	0	0	0	29167	0.00815991
20	Eysarcoris ventralis, Okinawa3, body	9422	18747	18	0	0	993	18	0	0	0	0	0	0	0	29198	0.322693
34	Eysarcoris ventralis, Ibaraki15, head	22055	129	4868	511	0	0	68	0	0	21	0	0	0	29	27681	0.796756
35	Eysarcoris ventralis, Ibaraki15, thorax	19985	259	8947	793	0	64	52	0	0	0	0	8	0	0	30108	0.663777
36	Eysarcoris ventralis, Ibaraki15, abdomen	9907	5496	3971	5176	3451	38	0	0	0	0	0	0	0	0	28039	0.353329
37	Eysarcoris ventralis, Ibaraki15, midgut	4871	25771	0	0	0	0	5	0	0	0	0	0	0	0	30647	0.158939
[1] For # and insect samples, see Supplementary Table S2.
[2] Spiroplasma positives are underlined.
