# Supplementary material for: Spiroplasma as facultative bacterial symbionts of stinkbugs
Source: Front Microbiol. 2022 Oct 24;13:1044771. doi: 10.3389/fmicb.2022.1044771 (PMC9638005; doi:10.3389/fmicb.2022.1044771)
Supplement: Supplementary file 1 [file Data_Sheet_1.zip › Table S9.XLSX]

## Sheet: Table S9
SUPPLEMENTARY TABLE S9 Order-level amplicon sequencing data of bacterial 16S rRNA gene from Eysarcoris ventralis samples.
# [1]	Insect samples [1] [2]	Bacteria; Tenericutes; Mollicutes; Entomoplasmatales [1]	Bacteria; Proteobacteria; Alphaproteobacteria; Rickettsiales	Bacteria; Proteobacteria; Betaproteobacteria; Burkholderiales	Bacteria; Proteobacteria; Gammaproteobacteria; Enterobacterales	Bacteria; Actinobacteria; Actinobacteria_c; Micrococcales	Bacteria; Proteobacteria; Alphaproteobacteria; Rhizobiales	Bacteria; Actinobacteria; Actinobacteria_c; Corynebacteriales	Bacteria; Firmicutes; Bacilli; Lactobacillales	Bacteria; Proteobacteria; Gammaproteobacteria; Chromatiales	Bacteria; Bacteroidetes; Sphingobacteriia; Sphingobacteriales	Bacteria; Bacteroidetes; Bacteroidia; Bacteroidales	Bacteria; Firmicutes; Bacilli; Bacillales	Bacteria; Cyanobacteria; unassigned	Bacteria; Actinobacteria; Actinobacteria_c; Actinomycetales	Bacteria; Proteobacteria; Alphaproteobacteria; Sphingomonadales	Bacteria; Proteobacteria; Betaproteobacteria; unassigned	Bacteria; Firmicutes; Tissierellia; Tissierellales	Bacteria; Proteobacteria; unassigned	Bacteria; Proteobacteria; Gammaproteobacteria; Carsonella_o	Bacteria; Proteobacteria; Gammaproteobacteria; Pseudomonadales	Bacteria; Bacteroidetes; Flavobacteria; Flavobacteriales	Bacteria; Actinobacteria; Actinobacteria_c; Propionibacteriales	Bacteria; Proteobacteria; Alphaproteobacteria; Rhodobacterales	Bacteria; Proteobacteria; Gammaproteobacteria; Legionellales	Bacteria; Cyanobacteria; Hormogoneae; Nostocales	Bacteria; unassigned	Bacteria; Proteobacteria; Betaproteobacteria; Neisseriales	Bacteria; Proteobacteria; Deltaproteobacteria; Myxococcales	Bacteria; Actinobacteria; Actinobacteria_c; Kineosporiales	Bacteria; Deinococcus-Thermus; Deinococci; Deinococcales	Bacteria; Parcubacteria_OD1; Paceibacter_c; CP011215_o	Bacteria; Proteobacteria; Alphaproteobacteria; Caulobacterales	Bacteria; Peregrinibacteria; Peribacteria; ASND_o	Bacteria; Saccharibacteria_TM7; Saccharimonas_c; Saccharimonas_o	Bacteria; Proteobacteria; Gammaproteobacteria; Pasteurellales	Bacteria; Cyanobacteria; Chroobacteria; unassigned	Unassigned	Bacteria; Microgenomates_OP11; Microgenomatus_c; LCFQ_o	Bacteria; WS5; WS5_c; PAC000108_o	Bacteria; Firmicutes; Clostridia; Clostridiales	Bacteria; Proteobacteria; Oligoflexia; Bdellovibrionales	Bacteria; Proteobacteria; Alphaproteobacteria; Rhodospirillales	Bacteria; Actinobacteria; Rubrobacteria; Rubrobacterales	Bacteria; Proteobacteria; Gammaproteobacteria; Alteromonadales	Bacteria; Proteobacteria; Epsilonproteobacteria; Campylobacterales	Total reads	% Spiroplasma [2]
9	Eysarcoris ventralis, Okinawa2, M4	964	6	112	23362	0	557	0	3	0	0	16	0	8	0	0	0	0	0	0	257	6	0	0	0	0	0	0	0	0	0	0	0	0	0	0	0	0	0	0	3	0	8	0	8	0	25310	0.0380877
19	Eysarcoris ventralis, Okinawa2, body	18607	0	0	6437	644	463	95	201	621	44	0	0	0	106	998	0	137	0	344	44	0	21	247	0	0	157	0	73	71	0	0	0	0	0	0	0	24	0	0	0	0	0	0	0	0	29334	0.634315
10	Eysarcoris ventralis, Okinawa3, M4	238	0	0	27319	105	694	0	0	0	0	0	0	0	0	782	0	0	0	0	0	0	29	0	0	0	0	0	0	0	0	0	0	0	0	0	0	0	0	0	0	0	0	0	0	0	29167	0.00815991
20	Eysarcoris ventralis, Okinawa3, body	9422	0	0	18352	0	0	18	0	0	0	0	0	993	0	8	0	0	387	0	0	0	0	0	0	0	18	0	0	0	0	0	0	0	0	0	0	0	0	0	0	0	0	0	0	0	29198	0.322693
34	Eysarcoris ventralis, Ibaraki15, head	22055	0	0	85	1026	24	3472	0	0	0	0	511	0	0	0	0	0	0	0	20	0	370	0	0	0	68	0	0	0	0	0	0	21	0	0	0	0	0	29	0	0	0	0	0	0	27681	0.796756
35	Eysarcoris ventralis, Ibaraki15, thorax	19985	0	0	102	2319	122	6393	0	0	0	0	793	64	0	0	0	0	0	0	35	0	199	0	0	0	52	0	0	36	0	0	0	0	0	0	0	8	0	0	0	0	0	0	0	0	30108	0.663777
36	Eysarcoris ventralis, Ibaraki15, abdomen	9907	0	0	2798	859	0	1667	4349	1989	1724	1727	23	38	834	0	709	804	0	0	0	0	611	0	0	0	0	0	0	0	0	0	0	0	0	0	0	0	0	0	0	0	0	0	0	0	28039	0.353329
37	Eysarcoris ventralis, Ibaraki15, midgut	4871	0	0	25771	0	0	0	0	0	0	0	0	0	0	0	0	0	0	0	0	0	0	0	0	0	5	0	0	0	0	0	0	0	0	0	0	0	0	0	0	0	0	0	0	0	30647	0.158939
[1] For # and insect samples, see Supplementary Table S2.
[2] Spiroplasma positives are underlined.
